# Supplementary material for: Race, Ethnicity, Nativity and Perceptions of Health Risk during the COVID-19 Pandemic in the US
Source: Int J Environ Res Public Health. 2021 Oct 22;18(21):11113. doi: 10.3390/ijerph182111113 (PMC8583522; doi:10.3390/ijerph182111113)
Supplement: Supplementary file 1 [file ijerph-18-11113-s001.zip]

Archive with 1 entries (1 files):
- ijerph-1321723-supplementary.pdf
